# Supplementary material for: Photochemical Generation and Characterization of C-Aminophenyl-Nitrilimines: Insights on Their Bond-Shift Isomers by Matrix-Isolation IR Spectroscopy and Density Functional Theory Calculations
Source: Molecules. 2024 Jul 25;29(15):3497. doi: 10.3390/molecules29153497 (PMC11314218; doi:10.3390/molecules29153497)
Supplement: Supplementary file 1 [file molecules-29-03497-s001.zip]

Archive with 1 entries (1 files):
- molecules-3127007-supplementary.pdf
